# Supplementary material for: Effects of hemoadsorption on plasma catecholamine levels: an in vitro study
Source: Sci Rep. 2026 Apr 20;16:12897. doi: 10.1038/s41598-026-49101-1 (PMC13096210; doi:10.1038/s41598-026-49101-1)
Supplement: Supplementary file 1 — Supplementary Material 1 [file 41598_2026_49101_MOESM1_ESM.xlsx]

## Sheet: Epinephrine
		inlet concentration (µg/L)		outlet concentration (µg/L)			time (min)	Clearance (mL/min)
	time (min)	test run 1	test run 2	test run 1	test run 2		0	22.911	21.4681
	0	43.8	35.2	0.3	4.1		5	9.43667	7.1812
	5	38	28.8	22.5	20.3		15	0.00647118	7.73367
	15	34.9	34	34.9	23.2		30	-8.09633	-3.35816
	30	27.1	35.8	36.6	40.7		60	1.17682	5.42604
	60	34.4	50.2	32.6	39		120	2.51704	-4.38307
	120	32.7	53.4	29.2	63		300		0.667458
	300		65.6		63.8

## Sheet: Norepinephrine
		inlet concentration (µg/L)		outlet concentration (µg/L)			time (min)	Clearance (mL/min)
	time (min)	test run 1	test run 2	test run 1	test run 2		0	15.2907	4.13735
	0	104.4	94.1	35	89.8		5	5.58108	-1.30069
	5	106.1	121.9	80.4	125.5		15	5.0084	9.04351
	15	114.4	125.7	89.5	97		30	2.14385	9.30337
	30	109.9	130.2	99.7	103.2		60	-0.610889	4.24682
	60	125.4	103.2	128.7	97.7		120	-1.41789	9.49376
	120	99.7	135	105.8	104.7		300	-4.02178	1.55469
	300	100.5	132.6	118	136.1

## Sheet: Dobutamine
		inlet concentration (µg/L)		outlet concentration (µg/L)			time (min)	Clearance (mL/min)
	time (min)	test run 1	test run 2	test run 1	test run 2		0	18.514	6.97
	0	265	136	70	95		5		12.8985
	5	268	190	10,0*	84		15	13.5718	12.138
	15	241	200	111	95		30	13.4814
	30	321	10,0*	149	103		60	8.82629	10.1071
	60	248	183	161	103		120	11.6075	8.35793
	120	401	213	216	136		300	0.523176	5.93078
	300	529	230	518	171
